# Supplementary material for: Low-Cost 3D-Printed Binocular Indirect Ophthalmoscope
Source: J Ophthalmol. 2025 Apr 17;2025:5638606. doi: 10.1155/joph/5638606 (PMC12021479; doi:10.1155/joph/5638606)
Supplement: Supporting Information — Additional supporting information can be found online in the Supporting Information section. [file 5638606.f1.zip]

Archive with 28 entries (28 files):
- Base.stl
- Build Guide.docx
- Core.stl
- Diaphragm Slider.stl
- Frame.stl
- L.stl
- Mirror Center.stl
- Mirror Left.stl
- Mirror Right.stl
- PD Slider (Print 2x).stl
- PETG Transparent Charge Indicator.stl
- PWM.stl
- Table 1.docx
- Template Blue Light Filter.stl
- Template Polycarbonate Window.stl
- Temple Large Left.stl
- Temple Large Right.stl
- Temple Medium Left.stl
- Temple Medium Right.stl
- Temple Small Left.stl
- Temple Small Right.stl
- TPU Blue Light Filter.stl
- TPU Charge Cover.stl
- TPU Eye Piece (Print 2x).stl
- TPU LED.stl
- TPU Nosepiece Washer.stl
- V4.9 Adjustable side mirrors.f3d
- Video.mov
